# Supplementary material for: Discovery and Validation of Clinically Relevant Long Non-Coding RNAs in Colorectal Cancer
Source: Cancers (Basel). 2022 Aug 10;14(16):3866. doi: 10.3390/cancers14163866 (PMC9405614; doi:10.3390/cancers14163866)
Supplement: Supplementary file 1 [file cancers-14-03866-s001.zip]

Archive with 1 entries (1 files):
- cancers-1836919-supplementary.xlsx
