# Supplementary material for: Discovery and Validation of Clinically Relevant Long Non-Coding RNAs in Colorectal Cancer
Source: Cancers (Basel). 2022 Aug 10;14(16):3866. doi: 10.3390/cancers14163866 (PMC9405614; doi:10.3390/cancers14163866)
Supplement: Supplementary file 1 [file cancers-14-03866-s001.zip › cancers-1836919-supplementary.xlsx]

## Sheet: Sheet1
Supplementary Table S1. List of candidate lncRNAs and their experimental characterization. This list includes lncRNAs whose candidacy as biomarkers in CRC has been evaluated by at least 2 of the
following 4 methods: Expression Profiling, Clinical/Prognostic Testing, in vitro Testing, and in vivo Testing. The table is separated into 4 subsections based on reproducibility of the
evidence in the literature. Reproducibility is assesed based on number of supporting papers in the Pubmed database (Strong=5+ papers, Good=2-4 papers, N/A= 1 paper, unable to assess reproducibility).
Reproducibility labeled as poor signifies contradictory papers in the Pubmed database. Within each subsection, lncRNAs are ordered by number of evidence levels (higest to lowest). One to two
representative citations have been chosen for each candidate.
	lncRNA	ONCO vs. TS (CRC)	ONCO VS. TS (other)	Expression Profiling	Clinical/Prognostic evidence	in vitro evidence	in vivo evidence	Reproducibility	Citations (PubMed ID)
ENSG00000272620	AFAP1-AS1	o	o	YES	YES	YES	YES	Strong	PMID: 34335760, 27578191
ENSG00000245694	CRNDE	o	o	YES	YES	YES	YES	Strong	PMID: 35069879, 28796262
ENSG00000226950	DANCR	o	o	YES	YES	YES	YES	Strong	PMID: 33414433, 32423468
ENSG00000230590	FTX	o	both	YES	YES	YES	YES	Strong	PMID: 34733921, 32280242
ENSG00000234741	GAS5	ts	both	YES	YES	YES	YES	Strong	PMID: 35103069, 33416133
ENSG00000130600	H19	o	both	YES	YES	YES	YES	Strong	PMID: 32698890, 29754471
ENSG00000241388	HNF1A-AS1	o	both	YES	YES	YES	YES	Strong	PMID: 32110048, 32325080
ENSG00000228630	HOTAIR	o	o	YES	YES	YES	YES	Strong	PMID: 33588137, 28918035
ENSG00000243766	HOTTIP	o	both	YES	YES	YES	YES	Strong	PMID: 31945724, 30940774
ENSG00000222041	LINC00152	o	o	YES	YES	YES	YES	Strong	PMID: 32307642, 32042551
ENSG00000244306	lncRNA-ATB	o	o	YES	YES	YES	YES	Strong	PMID: 33199986, 32256798
ENSG00000214548	MEG3	ts	ts	YES	YES	YES	YES	Strong	PMID: 34934045, 31632544
ENSG00000245532	NEAT1	o	both	YES	YES	YES	YES	Strong	PMID: 32700988, 34109988
ENSG00000253438	PCAT1	o	o	YES	YES	YES	YES	Strong	PMID: 33277833, 31646561
ENSG00000249859	PVT1	o	o	YES	YES	YES	YES	Strong	PMID: 34515320, 33148262
ENSG00000255717	SNHG1	o	o	YES	YES	YES	YES	Strong	PMID: 31276207,29749530
ENSG00000274721	SPRY4-IT1	o	o	YES	YES	YES	YES	Strong	PMID: 33029299, 28720069
ENSG00000253352	TUG1	o	both	YES	YES	YES	YES	Strong	PMID: 34030715, 32985219
ENSG00000243197	TUSC7	ts	ts	YES	YES	YES	NO	Strong	PMID: 33370523, 31002365
ENSG00000214049	UCA1	o	o	YES	YES	YES	YES	Strong	PMID: 33961855,34976187
ENSG00000229807	XIST	o	both	YES	YES	YES	YES	Strong	PMID: 33666372,32826710
ENSG00000237036	ZEB1-AS1	o	o	YES	YES	YES	YES	Strong	PMID: 32669962, 32190742
ENSG00000177410	ZFAS1	o	both	YES	YES	YES	YES	Strong	PMID: 35036050, 33725330
ENSG00000245910	SNHG6	o	o	YES	YES	YES	YES	Strong	PMID: 32840014, 31533634
ENSG00000280997	CCAT2	o	o	YES	YES	YES	YES	Strong	PMID: 33099922, 34868956
ENSG00000233016	SNHG7	o	o	YES	YES	YES	YES	Strong	PMID: 29915311, 33685194
ENSG00000237424	FOXD2-AS1	o	o	YES	YES	YES	NO	Strong	PMID: 34396433, 31908535
ENSG00000233532	LINC00460	o	o	YES	YES	YES	YES	Strong	PMID: 33472555, 32821121
ENSG00000172965	MIR4435-2HG	o	o	YES	YES	YES	YES	Strong	PMID: 32154166, 32141545
ENSG00000236081	ELFN1-AS1	o	o	YES	YES	YES	YES	Strong	PMID: 34337713, 31929141
ENSG00000229404	LINC00858	o	o	YES	YES	YES	YES	Strong	PMID: 32768499, 31902050
ENSG00000239205	LINC02023	ts	n/a	YES	YES	YES	YES	Strong	PMID: 30849479, 31694571
	CCAT1	o	o	YES	YES	YES	YES	Strong	PMID: 35005034, 32256733
ENSG00000176124	DLEU1	o	both	YES	YES	YES	YES	Good	PMID: 34113562, 30098595
ENSG00000266835	GAPLINC	o	o	YES	YES	YES	YES	Good	PMID: 29427222, 27259250
ENSG00000253552	HOXA-AS2	o	o	YES	YES	YES	YES	Good	PMID: 29118916, 28112720
ENSG00000285219	HULC	o	o	YES	YES	YES	YES	Good	PMID: 30551459, 27496341
ENSG00000258609	LINC-ROR	o	o	YES	YES	YES	YES	Good	PMID: 32273727, 27696511
ENSG00000259974	LINC00261	ts	ts	YES	YES	YES	YES	Good	PMID: 31183860, 31850713
ENSG00000250337	LINC01021	o	o	YES	YES	YES	YES	Good	PMID: 35173309, 28877474
ENSG00000249073	LNCTCF7	o	o	YES	YES	YES	YES	Good	PMID: 30225781, 29532890
ENSG00000255248	MIR100HG	o	o	YES	YES	YES	YES	Good	PMID: 31814848, 29035371
ENSG00000171889	MIR31HG	o	both	YES	YES	YES	YES	Good	PMID: 34485123, 30447009
ENSG00000262117	BCAR4	o	o	YES	YES	YES	YES	Good	PMID: 30962766, 27596298
ENSG00000228288	PCAT6	o	o	YES	YES	YES	YES	Good	PMID: 30569799, 30938104
ENSG00000242808	SOX2OT	o	o	YES	YES	YES	YES	Good	PMID: 33993197, 27353770
ENSG00000260032	NORAD	o	both	YES	YES	YES	YES	Good	PMID: 32703458, 29471886
ENSG00000242125	SNHG3	o	both	YES	YES	YES	YES	Good	PMID: 34661273, 32187965
ENSG00000197989	SNHG12	o	o	YES	YES	YES	YES	Good	PMID: 31316616, 28225893
ENSG00000196756	SNHG17	o	o	YES	YES	YES	YES	Good	PMID: 34782005, 33042419
ENSG00000234912	SNHG20	o	o	YES	YES	YES	YES	Good	PMID: 33179110, 27543107
ENSG00000236289	GACAT3	o	o	YES	YES	YES	YES	Good	PMID: 29593420, 32462718
ENSG00000280837	CPS1-IT1	ts	ts	YES	YES	YES	YES	Good	PMID: 29017924, 29145177
ENSG00000248323	LUCAT1	o	o	YES	YES	YES	YES	Good	PMID: 30690837, 33097685
ENSG00000223414	LINC00473	o	o	YES	YES	YES	YES	Good	PMID: 34306345, 32784109
ENSG00000248092	NNT-AS1	o	o	YES	YES	YES	YES	Good	PMID: 34132374, 27966450
ENSG00000254166	CASC19	o	o	YES	YES	YES	YES	Good	PMID: 35116867, 31011255
ENSG00000228705	LINC00659	o	o	YES	YES	YES	YES	Good	PMID: 29523145, 33407563
ENSG00000230316	FEZF1-AS1	o	o	YES	YES	YES	YES	Good	PMID: 34286520, 31270006
ENSG00000225969	ABHD11-AS1	o	o	YES	YES	YES	YES	Good	PMID: 34375304, 30429229
ENSG00000225648	SBDSP1	o	n/a	YES	YES	YES	YES	Good	PMID: 28975982, 27890432
ENSG00000234753	FOXP4-AS1	o	o	YES	YES	YES	YES	Good	PMID: 35034547, 27790757
ENSG00000179406	LINC00174	o	o	YES	YES	YES	YES	Good	PMID: 34226413, 29729381
ENSG00000232803	SLCO4A1-AS1	o	o	YES	YES	YES	YES	Good	PMID: 35039060, 31853225
ENSG00000234608	MAPKAPK5-AS1	o	o	YES	YES	YES	YES	Good	PMID: 32690100, 30343528
ENSG00000184809	B3GALT5-AS1	ts	both	YES	YES	YES	YES	Good	PMID: 32207329, 30530918
ENSG00000233901	LINC01503	o	o	YES	YES	YES	YES	Good	PMID: 30542444, 33149738
ENSG00000235947	EGOT	o	both	YES	YES	YES	YES	Good	PMID: 33953571, 32373939
ENSG00000223749	MIR503HG	ts	ts	YES	YES	YES	YES	Good	PMID: 32738347, 31278965
ENSG00000253161	LINC01605	o	o	YES	YES	YES	YES	Good	PMID: 33629302, 34544413
ENSG00000249550	LINC01234	o	o	YES	YES	YES	YES	Good	PMID: 31904146, 31650732
ENSG00000225210	LINC01296	o	o	YES	YES	YES	YES	Good	PMID: 33983053, 30547804
ENSG00000224259	LINC01133	ts	both	YES	YES	YES	YES	Good	PMID: 27443606, 28537675
ENSG00000251026	LINC02163	o	o	YES	YES	YES	YES	Good	PMID: 32524841, 32932277
	RP11-462C24.1	ts	n/a	YES	YES	YES	YES	Good	PMID: 32946066, 24908062
ENSG00000203875	SNHG5	o	o	YES	NO	YES	YES	Good	PMID: 30395767, 28731158
ENSG00000269186	LINC01082	ts	ts	YES	YES	YES	NO	Good	PMID: 31432387, 34344319
	91H	o	o	YES	YES	YES	NO	Good	PMID: 32070145, 25058480
ENSG00000249035	CLMAT3	o	n/a	YES	YES	YES	NO	Good	PMID: 27391344, 26050227
ENSG00000253549	CA3-AS1	ts	ts	YES	YES	YES	NO	Good	PMID: 30415006, 30269368
ENSG00000231210	LINC01510	o	o	YES	YES	YES	NO	Good	PMID: 30536314, 29581707
ENSG00000278709	NKILA	ts	both	YES	YES	YES	NO	Good	PMID: 32582347, 30171719
ENSG00000281450	PANDAR	o	both	YES	YES	YES	NO	Good	PMID: 28106228, 27629879
ENSG00000282961	PRNCR1	o	o	YES	YES	YES	NO	Good	PMID: 26530130, 24330491
ENSG00000231721	PINT	ts	ts	YES	NO	YES	NO	Good	PMID: 33688258, 31442207
ENSG00000281189	GHET1	o	o	YES	NO	YES	NO	Good	PMID: 27131316, 34372865
ENSG00000236830	PLNCRNA-1	o	o	YES	YES	YES	YES	N/A	PMID: 28835319, 29738066
ENSG00000224429	LINC00539	ts	n/a	YES	YES	YES	YES	N/A	PMID: 29050940, 35075799
ENSG00000180869	LINC01555	o	o	YES	YES	YES	NO	N/A	PMID: 31144675, 35126454
ENSG00000241684	ADAMTS9-AS2	ts	both	YES	YES	YES	NO	N/A	PMID: 27596298, 31413211
ENSG00000247556	OIP5-AS1	o	both	YES	NO	YES	NO	N/A	PMID: 29773344, 32308348
ENSG00000278970	HEIH	o	o	YES	YES	YES	YES	N/A	PMID: 29081216
ENSG00000227640	SOX21-AS1	o	o	YES	YES	YES	YES	N/A	PMID: 29217166
ENSG00000260852	FBXL19-AS1	o	o	YES	YES	YES	YES	N/A	PMID: 28479250
ENSG00000280055	TMEM75	o	n/a	YES	YES	YES	YES	N/A	PMID: 29964097
ENSG00000235884	LINC00941	o	o	YES	YES	YES	YES	N/A	PMID: 32737443
ENSG00000281880	PAUPAR	ts	ts	YES	YES	YES	YES	N/A	PMID: 34288812
ENSG00000261373	MYU	o	o	YES	NO	YES	YES	N/A	PMID: 27568568
ENSG00000224310	LINC01567	o	n/a	YES	NO	YES	YES	N/A	PMID: 29110645
ENSG00000224397	LINC01272	o	both	YES	YES	YES	NO	N/A	PMID: 34093798
ENSG00000265369	PCAT18	o	both	YES	YES	YES	NO	N/A	PMID: 33204157
ENSG00000237152	DLEU7-AS1	o	o	YES	YES	YES	NO	N/A	PMID: 29364477
ENSG00000278249	SCARNA2	o	o	YES	YES	YES	NO	N/A	PMID: 30443961
ENSG00000229124	VIM-AS1	o	o	YES	YES	YES	NO	N/A	PMID: 29656793
ENSG00000258667	HIF1A-AS2	o	o	YES	YES	YES	NO	N/A	PMID: 29278853
ENSG00000235082	SUMO1P3	o	o	YES	YES	YES	NO	N/A	PMID: 30799082
ENSG00000233639	POU3F3	o	o	YES	YES	YES	NO	N/A	PMID: 26510906
ENSG00000227036	SLNCR1	o	o	YES	YES	YES	NO	N/A	PMID: 29461596
ENSG00000237361	TUSC8	o	both	YES	YES	YES	NO	N/A	PMID: 29436686
ENSG00000281406	LINC-UBC1	o	o	YES	YES	YES	NO	N/A	PMID: 28260919
ENSG00000163597	ncRAN	ts	both	YES	YES	YES	NO	N/A	PMID: 24519959
ENSG00000236719	OVAAL	o	o	YES	YES	YES	NO	N/A	PMID: 30478051
ENSG00000246640	PICART1	ts	ts	YES	NO	YES	NO	N/A	PMID: 28339031
ENSG00000280594	ASBEL	o	o	YES	NO	YES	NO	N/A	PMID: 27791078
ENSG00000282977	TUC338	o	o	YES	NO	YES	NO	N/A	PMID: 27914101
ENSG00000233429	HOTAIRM1	ts	both	YES	NO	YES	NO	N/A	PMID: 27307307
ENSG00000230838	LINC01614	o	o	YES	YES	NO	NO	N/A	PMID: 32724381
	ncRUPAR	ts	ts	YES	YES	NO	NO	N/A	PMID: 25119598
ENSG00000251562	MALAT1	both	both	YES	YES	YES	YES	POOR	PMID: 29574704, 30531836
ENSG00000278910	BANCR	both	both	YES	YES	YES	YES	POOR	PMID: 30144787, 25928067
